# Supplementary material for: Sit-to-Stand Navicular Drop Test-Based Injury Risk Zones Derived from a U-Shaped Relationship in Male University Athletes
Source: J Clin Med. 2026 Jan 27;15(3):1027. doi: 10.3390/jcm15031027 (PMC12898812; doi:10.3390/jcm15031027)
Supplement: Supplementary file 1 [file jcm-15-01027-s001.zip]

Archive with 3 entries (2 files):
- jcm-4089588-supplementary/
- jcm-4089588-supplementary/S1_Datasets_comparison.pdf
- jcm-4089588-supplementary/S2_Risk_gradients.pdf
